# Supplementary material for: LATS1 and LATS2 Phosphorylate CDC26 to Modulate Assembly of the Tetratricopeptide Repeat Subcomplex of APC/C
Source: PLoS One. 2015 Feb 27;10(2):e0118662. doi: 10.1371/journal.pone.0118662 (PMC4344199; doi:10.1371/journal.pone.0118662)
Supplement: S1 Table — Screening was performed as described in the “Materials and Methods”. Modified residue of each peptide and their protein description were indicated. (XLSX) [file pone.0118662.s001.xlsx]

## Sheet: Table1
Table1. Phosphoproteomic screening was performed as described in the “Materials and Methods”. Modified residue of each peptide and their protein description were indicated.
LATS1 specific	Uniprot ID	peptide (sequence + modification)	Protein description		Cdk1 specific	Uniprot ID	peptide (sequence + modification)	Protein description
	FLNB_HUMAN	APSVATVGSICDLNLK;57.021465@C:11,79.966331@S:3	Filamin-B			APC16_HUMAN	FKPIEQLLGFTPSSG;79.966331@S:13	Anaphase-promoting complex subunit 16
	LATS1_HUMAN	CLAHSLVGTPNYIAPEVLLR;57.021465@C:1,79.966331@S:5	Serine/threonine-protein kinase LATS1			TEN4_HUMAN	FNVSLGKAALVGIYGRK;79.966331@S:4,79.966331@Y:14	Teneurin-4
	MAP4_HUMAN	DGVLTLANNVTPAK;79.966332@T:11	Microtubule-associated protein 4			CLH1_HUMAN	GILRTPDTIR;79.966332@T:5	Clathrin heavy chain 1
	LATS1_HUMAN	EDESEKSYENVDSGDK;79.966331@S:7	Serine/threonine-protein kinase LATS1			CALD1_HUMAN	GNVFSSPTAAGTPNKETAGLK;79.966332@T:12	Caldesmon
	SPTB2_HUMAN	ESSPIPSPTSDRK;79.966331@S:3	Spectrin beta chain, brain 1			RL12_HUMAN	IGPLGLSPK;79.966331@S:7	60S ribosomal protein L12
	KV201_HUMAN	FSGSGSGTDFTLK;79.966331@S:6	Ig kappa chain V-II region Cum			CCNB1_HUMAN	ISTLPQLNSALVQDLAK;79.966331@S:9	G2/mitotic-specific cyclin-B1
	KV201_HUMAN	FSGSGSGTDFTLK;79.966332@T:11	Ig kappa chain V-II region Cum			ALBU_HUMAN	KVPQVSTPTLVEVSR;79.966332@T:7	Serum albumin
	INF2_HUMAN	GARPPAAGPGGDEDEDEEDTAPESALDTSLDK;79.966332@T:20	Inverted formin-2			CDC27_HUMAN	LFTSDSSTTK;79.966332@T:3	Cell division cycle protein 27 homolog
	KCNA1_HUMAN	GEQATSLAILR;79.966331@S:6	Potassium voltage-gated channel subfamily A member 1			SSRP1_HUMAN	LTKNMSGSLYEMVSR;79.966331@S:8	FACT complex subunit SSRP1
	CS021_HUMAN	GRPSLYVQR;79.966331@S:4	Uncharacterized protein C19orf21			DREB_HUMAN	MAPTPIPTR;15.994915@M:1,79.966332@T:4	Drebrin
	LIMA1_HUMAN	GWSMSEQSEESVGGR;15.994915@M:4,79.966331@S:3	LIM domain and actin-binding protein 1			CCNB1_HUMAN	NVVMVNQGLTK;15.994915@M:4,79.966332@T:10	G2/mitotic-specific cyclin-B1
	MOL1B_HUMAN	HAEATLGSGNLR;79.966332@T:5	Mps one binder kinase activator-like 1B			EFHD2_HUMAN	RADLNQGIGEPQSPSR;79.966331@S:13	EF-hand domain-containing protein D2
	LIMA1_HUMAN	HEVEKSEISENTDASGK;79.966331@S:6	LIM domain and actin-binding protein 1			GA2L3_HUMAN	SALNLNQPVSVSSVSPVK;79.966331@S:15	GAS2-like protein 3
	LIMA1_HUMAN	HEVEKSEISENTDASGKIEK;79.966331@S:6	LIM domain and actin-binding protein 1			LIMA1_HUMAN	SRPFTVAASFQSTSVKSPK;79.966331@S:14,79.966331@S:17	LIM domain and actin-binding protein 1
	LATS1_HUMAN	HPEHAFYEFTFR;79.966331@Y:7	Serine/threonine-protein kinase LATS1			TPX2_HUMAN	SSDQPLTVPVSPK;79.966331@S:11	Targeting protein for Xklp2
	LATS1_HUMAN	HPEHAFYEFTFR;79.966332@T:10	Serine/threonine-protein kinase LATS1			PLEC_HUMAN	SSSVGSSSSYPISPAVSR;79.966331@S:6	Plectin
	LATS1_HUMAN	HPEHAFYEFTFRR;79.966332@T:10	Serine/threonine-protein kinase LATS1			CS021_HUMAN	SSTVATLQGTPDHGDPRTPGPPR;79.966332@T:18	Uncharacterized protein C19orf21
	LATS1_HUMAN	IQSYSPQAFK;79.966331@S:3	Serine/threonine-protein kinase LATS1			K1430_HUMAN	STLGQYSPLR;79.966331@S:7	UPF0501 protein KIAA1430
	LATS1_HUMAN	IQSYSPQAFK;79.966331@S:5	Serine/threonine-protein kinase LATS1			MYPT1_HUMAN	SYLTPVRDEESESQR;79.966332@T:4	Protein phosphatase 1 regulatory subunit 12A
	LIMA1_HUMAN	ISENSYSLDDLEIGPGQLSSSTFDSEK;79.966331@Y:6	LIM domain and actin-binding protein 1			MYPT1_HUMAN	SYLTPVRDEESESQRK;79.966332@T:4	Protein phosphatase 1 regulatory subunit 12A
	LATS1_HUMAN	ITHPTDTSNFDPVDPDK;79.966331@S:8	Serine/threonine-protein kinase LATS1			CCNB1_HUMAN	TALGDIGNKVSEQLQAK;79.966332@T:1,79.966331@S:11	G2/mitotic-specific cyclin-B1
	LATS1_HUMAN	ITHPTDTSNFDPVDPDK;79.966332@T:5	Serine/threonine-protein kinase LATS1			PP1B_HUMAN	YQYGGLNSGRPVTPPR;79.966332@T:13	Serine/threonine-protein phosphatase PP1-beta catalytic subunit
	LATS1_HUMAN	ITHPTDTSNFDPVDPDK;79.966332@T:5,79.966331@S:8	Serine/threonine-protein kinase LATS1
	MAGBG_HUMAN	KPITKADMLK;79.966332@T:4	Melanoma-associated antigen B16
	LATS1_HUMAN	KQITTSPITVR;79.966331@S:6	Serine/threonine-protein kinase LATS1
	LATS1_HUMAN	KQITTSPITVRK;79.966332@T:5,79.966332@T:9	Serine/threonine-protein kinase LATS1
	CS021_HUMAN	LSLITAPR;79.966331@S:2	Uncharacterized protein C19orf21
	LATS1_HUMAN	LSPEASDLIIK;79.966331@S:6	Serine/threonine-protein kinase LATS1
	VDAC1_HUMAN	LTFDSSFSPNTGKK;79.966331@S:6	Voltage-dependent anion-selective channel protein 1
	USO1_HUMAN	LVKELEGVITKAIYK;79.966332@T:10	General vesicular transport factor p115
	LATS1_HUMAN	LWSDDNEEENVNDTLNGWYK;79.966331@S:3,79.966332@T:14	Serine/threonine-protein kinase LATS1
	LATS1_HUMAN	LWSDDNEEENVNDTLNGWYK;79.966332@T:14	Serine/threonine-protein kinase LATS1
	LATS1_HUMAN	LYYSFQDK;79.966331@S:4	Serine/threonine-protein kinase LATS1
	CLCA_HUMAN	MRSVLISLK;15.994915@M:1,79.966331@S:3	Clathrin light chain A
	LMO7_HUMAN	MYSFDDVLEEGK;15.994915@M:1,79.966331@S:3	LIM domain only protein 7
	CS021_HUMAN	NALFPEVFSPTPDENSDQNSR;79.966331@S:16	Uncharacterized protein C19orf21
	MOL1A_HUMAN	NIPEGSHQYELLK;79.966331@S:6	Mps one binder kinase activator-like 1A
	LATS1_HUMAN	NRDLVYV;79.966331@Y:6	Serine/threonine-protein kinase LATS1
	LATS1_HUMAN	QDSMDFSNEWGDPSSCR;57.021465@C:16,15.994915@M:4,79.966331@S:3	Serine/threonine-protein kinase LATS1
	LATS1_HUMAN	QITTSPITVR;79.966331@S:5	Serine/threonine-protein kinase LATS1
	LATS1_HUMAN	QITTSPITVR;79.966331@S:5,79.966332@T:8	Serine/threonine-protein kinase LATS1
	LATS1_HUMAN	QITTSPITVRK;79.966331@S:5,79.966332@T:8	Serine/threonine-protein kinase LATS1
	LATS1_HUMAN	QQSASYIPK;79.966331@S:3	Serine/threonine-protein kinase LATS1
	MYPT1_HUMAN	RLASTSDIEEK;79.966331@S:4	Protein phosphatase 1 regulatory subunit 12A
	MYPT1_HUMAN	SGSYSYLEER;79.966331@S:3	Protein phosphatase 1 regulatory subunit 12A
	AFAP1_HUMAN	SGTSSPQSPVFR;79.966331@S:4	Actin filament-associated protein 1
	LIMA1_HUMAN	SLNWSSFVDNTFAEEFTTQNQK;79.966331@S:6	LIM domain and actin-binding protein 1
	KIF23_HUMAN	SNDRNSMDIQCEVDALLER;57.021465@C:11,15.994915@M:7,79.966331@S:1	Kinesin-like protein KIF23
	NUMA1_HUMAN	SQAPLESSLDSLGDVFLDSGRK;79.966331@S:19	Nuclear mitotic apparatus protein 1
	LIMA1_HUMAN	SRPFTVAASFQSTSVK;79.966331@S:12	LIM domain and actin-binding protein 1
	LIMA1_HUMAN	SRPFTVAASFQSTSVK;79.966331@S:9	LIM domain and actin-binding protein 1
	CDC26_HUMAN	SSQFGSLEF;79.966331@S:2	Anaphase-promoting complex subunit CDC26
	CDC26_HUMAN	SSQFGSLEF;79.966331@S:6	Anaphase-promoting complex subunit CDC26
	MYPT1_HUMAN	STQGVTLTDLQEAEK;79.966332@T:2	Protein phosphatase 1 regulatory subunit 12A
	MYPT1_HUMAN	TGSYGALAEITASK;79.966331@S:3	Protein phosphatase 1 regulatory subunit 12A
	LATS1_HUMAN	TIDFSSDLR;79.966331@S:5	Serine/threonine-protein kinase LATS1
	LATS1_HUMAN	TIDFSSDLR;79.966332@T:1	Serine/threonine-protein kinase LATS1
	AKAP2_HUMAN	TLSMIEEEIR;15.994915@M:4,79.966331@S:3	A-kinase anchor protein 2
	HDA11_HUMAN	TQTGGTIMAGK;15.994915@M:8,79.966332@T:6	Histone deacetylase 11
