# Supplementary material for: LATS1 and LATS2 Phosphorylate CDC26 to Modulate Assembly of the Tetratricopeptide Repeat Subcomplex of APC/C
Source: PLoS One. 2015 Feb 27;10(2):e0118662. doi: 10.1371/journal.pone.0118662 (PMC4344199; doi:10.1371/journal.pone.0118662)
Supplement: S2 Table — (XLSX) [file pone.0118662.s002.xlsx]

## Sheet: Table2
	Table 2. Binding free-energy calculation for each complex, all units are in kcal/mol. The values in parenthesis represent the standard error
	Complex	ΔGele	ΔGvdw	ΔGnonpol	ΔGpol	ΔH	ΔTS	ΔG
	T7_WT	-860.21 (1.1)	-137.53 (0.1)	-21.97 (0.01)	912.75 (1)	-106.97 (0.1)	-88.86 (1.2)	-18.1019
	T7_PO4	-640.32 (1.2)	-127.46 (0.1)	-20.29 (0.01)	691.11 (1.1)	-96.97 (0.2)	-82.34 (1.8)	-14.6311
